# Supplementary material for: BLOND, a building-level office environment dataset of typical electrical appliances
Source: Sci Data. 2018 Mar 27;5:180048. doi: 10.1038/sdata.2018.48 (PMC5870472; doi:10.1038/sdata.2018.48)
Supplement: Supplementary file 1 [file sdata201848-isa1.zip]

Archive with 4 entries (4 files):
- i_Investigation.txt
- s_study_Kriechbaumer.txt
- a_aggregate_Kriechbaumer.txt
- a_appliance_Kriechbaumer.txt
