# Supplementary material for: BLOND, a building-level office environment dataset of typical electrical appliances
Source: Sci Data. 2018 Mar 27;5:180048. doi: 10.1038/sdata.2018.48 (PMC5870472; doi:10.1038/sdata.2018.48)
Supplement: Supplementary file 1 [file sdata201848-isa1.zip › i_Investigation.txt]

# Investigation File generated for Scientific Data with Investigation File Authoring Tool version 0.1.0 on 20/02/2018 - This metadata file is CC0
ONTOLOGY SOURCE REFERENCE
Term Source Name	GAZ	ENVO	UO	OBI	CHMO
Term Source File	http://data.bioontology.org/ontologies/GAZ	http://data.bioontology.org/ontologies/ENVO	http://data.bioontology.org/ontologies/UO	http://data.bioontology.org/ontologies/OBI	http://data.bioontology.org/ontologies/CHMO
Term Source Version	$Revision: 1.512 $		unknown	2014-08-18	releases/2014-11-20
Term Source Description	Gazetteer	Environment Ontology	Units of Measurement Ontology	Ontology for Biomedical Investigations	Chemical Methods Ontology
INVESTIGATION
Investigation Identifier
Investigation Title
Investigation Description
Investigation Submission Date
Investigation Public Release Date
INVESTIGATION PUBLICATIONS
Investigation PubMed ID
Investigation Publication DOI
Investigation Publication Author List
Investigation Publication Title
Investigation Publication Status
Investigation Publication Status Term Accession Number
Investigation Publication Status Term Source REF
INVESTIGATION CONTACTS
Investigation Person Last Name
Investigation Person Mid Initials
Investigation Person First Name
Investigation Person Address
Investigation Person Phone
Investigation Person Fax
Investigation Person Email
Investigation Person Affiliation
Investigation Person Roles
Investigation Person Roles Term Accession Number
Investigation Person Roles Term Source REF
STUDY
Study Identifier	10.1038/sdata.2018.48
Study Title	BLOND, a building-level office environment dataset of typical electrical appliances
Study Submission Date	29/08/2017
Study Public Release Date	27/03/2018
Study Description	http://www.nature.com/articles/sdata201848#abstract
Study File Name	s_study_Kriechbaumer.txt
Comment[Subject Keywords]	//;//;///
Comment[Manuscript Licence]	CC BY-4.0
Comment[Experimental Metadata Licence]	CC0
Comment[Supplementary Information File Name]	
Comment[Supplementary Information File Type]	x-zip-compressed
Comment[Supplementary Information File URL]	http://www.nature.com/articles/sdata201848#supplementary-information
Comment[Data Repository]	mediaTUM
Comment[Data Record Accession]	doi:10.14459/2017mp1375836
Comment[Data Record URI]	http://doi.org/10.14459/2017mp1375836
STUDY DESIGN DESCRIPTORS
Study Design Type	observation design	time series design
Study Design Type Term Accession Number	OBI:0300311	OBI:0500020
Study Design Type Term Source REF	OBI	OBI
STUDY PUBLICATIONS
Study PubMed ID
Study Publication DOI
Study Publication Author List
Study Publication Title
Study Publication Status
Study Publication Status Term Accession Number
Study Publication Status Term Source REF
STUDY FACTORS
Study Factor Name
Study Factor Type
Study Factor Type Term Accession Number
Study Factor Type Term Source REF
STUDY ASSAYS
Study Assay Measurement Type	whole building energy consumption	appliance-by-appliance energy consumption
Study Assay Measurement Type Term Accession Number	""	""
Study Assay Measurement Type Term Source REF	""	""
Study Assay Technology Type	mains electricity meter	plug-in individual appliance monitors
Study Assay Technology Type Term Accession Number	""	""
Study Assay Technology Type Term Source REF	""	""
Study Assay Technology Platform	""	""
Study Assay File Name	a_aggregate_Kriechbaumer.txt	a_appliance_Kriechbaumer.txt
STUDY PROTOCOLS
Study Protocol Name	Environment	Aggregated mains measurements	Individual appliance measurements
Study Protocol Type	planned process setup	""	""
Study Protocol Type Term Accession Number	CHMO:0002839	""	""
Study Protocol Type Term Source REF	CHMO	""	""
Study Protocol Description			
Study Protocol URI	""	""	""
Study Protocol Version			
Study Protocol Parameters Name	observation period	temporal resolution	measurement system; temporal resolution
Study Protocol Parameters Name Term Accession Number	""	""	""
Study Protocol Parameters Name Term Source REF	""	""	""
Study Protocol Components Name	""	""	""
Study Protocol Components Type	""	""	""
Study Protocol Components Type Term Accession Number	""	""	""
Study Protocol Components Type Term Source REF	""	""	""
STUDY CONTACTS
Study Person Last Name	Kriechbaumer	Jacobsen
Study Person First Name	Thomas	Hans-Arno
Study Person Mid Initials		
Study Person Email	thomas.kriechbaumer@in.tum.de	""
Study Person Phone		
Study Person Fax		
Study Person Address		
Study Person Affiliation	Department of Computer Science, Chair for Application and Middleware Systems, Technical University of Munich, 85748 Garching, Germany	Department of Computer Science, Chair for Application and Middleware Systems, Technical University of Munich, 85748 Garching, Germany
Study Person Roles		
Study Person Roles Term Accession Number		
Study Person Roles Term Source REF		
Comment[Study Person ORCID]		
Comment[Funder]		
Comment[FundRef ID]		
Comment[Funder Term Source REF]		
Comment[Grant Identifier]		
