# Supplementary material for: BLOND, a building-level office environment dataset of typical electrical appliances
Source: Sci Data. 2018 Mar 27;5:180048. doi: 10.1038/sdata.2018.48 (PMC5870472; doi:10.1038/sdata.2018.48)
Supplement: Supplementary file 1 [file sdata201848-isa1.zip › s_study_Kriechbaumer.txt]

Source Name	Characteristics[geographical location]	Term Source REF	Term Accession Number	Characteristics[environment type]	Term Source REF	Term Accession Number	Protocol REF	Parameter Value[observation period]	Unit	Term Source REF	Term Accession Number	Sample Name
office building	Germany	GAZ	GAZ:00002646	office building	ENVO	ENVO:00000073	Environment	213	day	UO	UO:0000033	BLOND-50
office building	Germany	GAZ	GAZ:00002646	office building	ENVO	ENVO:00000073	Environment	50	day	UO	UO:0000033	BLOND-250
