# Supplementary material for: BLOND, a building-level office environment dataset of typical electrical appliances
Source: Sci Data. 2018 Mar 27;5:180048. doi: 10.1038/sdata.2018.48 (PMC5870472; doi:10.1038/sdata.2018.48)
Supplement: Supplementary file 1 [file sdata201848-isa1.zip › a_aggregate_Kriechbaumer.txt]

Sample Name	Protocol REF	Parameter Value[temporal resolution]	Unit	Term Source REF	Term Accession Number	Assay Name	Raw Data File	Comment[Data Repository]	Comment[Data Record Accession]	Comment[Data Record URI]
BLOND-50	Aggregated mains measurements	50000	hertz	UO	UO:0000106	BLOND-50_CLEAR	BLOND-50/<year>-<month>-<day>/clear/clear-*.hdf5	mediaTUM	doi:10.14459/2017mp1375836	http://doi.org/10.14459/2017mp1375836
BLOND-50	Aggregated mains measurements	1	hertz	UO	UO:0000106	BLOND-50_CLEAR_summary	BLOND-50/<year>-<month>-<day>/clear/summary-*.*	mediaTUM	doi:10.14459/2017mp1375836	http://doi.org/10.14459/2017mp1375836
BLOND-250	Aggregated mains measurements	250000	hertz	UO	UO:0000106	BLOND-250_CLEAR	BLOND-250/<year>-<month>-<day>/clear/clear-*.hdf5	mediaTUM	doi:10.14459/2017mp1375836	http://doi.org/10.14459/2017mp1375836
BLOND-250	Aggregated mains measurements	1	hertz	UO	UO:0000106	BLOND-250_CLEAR_summary	BLOND-250/<year>-<month>-<day>/clear/summary-*.*	mediaTUM	doi:10.14459/2017mp1375836	http://doi.org/10.14459/2017mp1375836
