# Supplementary material for: BLOND, a building-level office environment dataset of typical electrical appliances
Source: Sci Data. 2018 Mar 27;5:180048. doi: 10.1038/sdata.2018.48 (PMC5870472; doi:10.1038/sdata.2018.48)
Supplement: Supplementary file 1 [file sdata201848-isa1.zip › a_appliance_Kriechbaumer.txt]

Sample Name	Protocol REF	Parameter Value[measurement system]	Parameter Value[temporal resolution]	Unit	Term Source REF	Term Accession Number	Assay Name	Raw Data File	Comment[Data Repository]	Comment[Data Record Accession]	Comment[Data Record URI]
BLOND-50	Individual appliance measurements	MEDAL-1	6400	hertz	UO	UO:0000106	BLOND-50_MEDAL-1	BLOND-50/<year>-<month>-<day>/medal-1/medal-1-*.hdf5	mediaTUM	doi:10.14459/2017mp1375836	http://doi.org/10.14459/2017mp1375836
BLOND-50	Individual appliance measurements	MEDAL-2	6400	hertz	UO	UO:0000106	BLOND-50_MEDAL-2	BLOND-50/<year>-<month>-<day>/medal-2/medal-2-*.hdf5	mediaTUM	doi:10.14459/2017mp1375836	http://doi.org/10.14459/2017mp1375836
BLOND-50	Individual appliance measurements	MEDAL-3	6400	hertz	UO	UO:0000106	BLOND-50_MEDAL-3	BLOND-50/<year>-<month>-<day>/medal-3/medal-3-*.hdf5	mediaTUM	doi:10.14459/2017mp1375836	http://doi.org/10.14459/2017mp1375836
BLOND-50	Individual appliance measurements	MEDAL-4	6400	hertz	UO	UO:0000106	BLOND-50_MEDAL-4	BLOND-50/<year>-<month>-<day>/medal-4/medal-4-*.hdf5	mediaTUM	doi:10.14459/2017mp1375836	http://doi.org/10.14459/2017mp1375836
BLOND-50	Individual appliance measurements	MEDAL-5	6400	hertz	UO	UO:0000106	BLOND-50_MEDAL-5	BLOND-50/<year>-<month>-<day>/medal-5/medal-5-*.hdf5	mediaTUM	doi:10.14459/2017mp1375836	http://doi.org/10.14459/2017mp1375836
BLOND-50	Individual appliance measurements	MEDAL-6	6400	hertz	UO	UO:0000106	BLOND-50_MEDAL-6	BLOND-50/<year>-<month>-<day>/medal-6/medal-6-*.hdf5	mediaTUM	doi:10.14459/2017mp1375836	http://doi.org/10.14459/2017mp1375836
BLOND-50	Individual appliance measurements	MEDAL-7	6400	hertz	UO	UO:0000106	BLOND-50_MEDAL-7	BLOND-50/<year>-<month>-<day>/medal-7/medal-7-*.hdf5	mediaTUM	doi:10.14459/2017mp1375836	http://doi.org/10.14459/2017mp1375836
BLOND-50	Individual appliance measurements	MEDAL-8	6400	hertz	UO	UO:0000106	BLOND-50_MEDAL-8	BLOND-50/<year>-<month>-<day>/medal-8/medal-8-*.hdf5	mediaTUM	doi:10.14459/2017mp1375836	http://doi.org/10.14459/2017mp1375836
BLOND-50	Individual appliance measurements	MEDAL-9	6400	hertz	UO	UO:0000106	BLOND-50_MEDAL-9	BLOND-50/<year>-<month>-<day>/medal-9/medal-9-*.hdf5	mediaTUM	doi:10.14459/2017mp1375836	http://doi.org/10.14459/2017mp1375836
BLOND-50	Individual appliance measurements	MEDAL-10	6400	hertz	UO	UO:0000106	BLOND-50_MEDAL-10	BLOND-50/<year>-<month>-<day>/medal-10/medal-10-*.hdf5	mediaTUM	doi:10.14459/2017mp1375836	http://doi.org/10.14459/2017mp1375836
BLOND-50	Individual appliance measurements	MEDAL-11	6400	hertz	UO	UO:0000106	BLOND-50_MEDAL-11	BLOND-50/<year>-<month>-<day>/medal-11/medal-11-*.hdf5	mediaTUM	doi:10.14459/2017mp1375836	http://doi.org/10.14459/2017mp1375836
BLOND-50	Individual appliance measurements	MEDAL-12	6400	hertz	UO	UO:0000106	BLOND-50_MEDAL-12	BLOND-50/<year>-<month>-<day>/medal-12/medal-12-*.hdf5	mediaTUM	doi:10.14459/2017mp1375836	http://doi.org/10.14459/2017mp1375836
BLOND-50	Individual appliance measurements	MEDAL-13	6400	hertz	UO	UO:0000106	BLOND-50_MEDAL-13	BLOND-50/<year>-<month>-<day>/medal-13/medal-13-*.hdf5	mediaTUM	doi:10.14459/2017mp1375836	http://doi.org/10.14459/2017mp1375836
BLOND-50	Individual appliance measurements	MEDAL-14	6400	hertz	UO	UO:0000106	BLOND-50_MEDAL-14	BLOND-50/<year>-<month>-<day>/medal-14/medal-14-*.hdf5	mediaTUM	doi:10.14459/2017mp1375836	http://doi.org/10.14459/2017mp1375836
BLOND-50	Individual appliance measurements	MEDAL-15	6400	hertz	UO	UO:0000106	BLOND-50_MEDAL-15	BLOND-50/<year>-<month>-<day>/medal-15/medal-15-*.hdf5	mediaTUM	doi:10.14459/2017mp1375836	http://doi.org/10.14459/2017mp1375836
BLOND-50	Individual appliance measurements	MEDAL-1	1	hertz	UO	UO:0000106	BLOND-50_MEDAL-1_summary	BLOND-50/<year>-<month>-<day>/medal-1/summary-*.*	mediaTUM	doi:10.14459/2017mp1375836	http://doi.org/10.14459/2017mp1375836
BLOND-50	Individual appliance measurements	MEDAL-2	1	hertz	UO	UO:0000106	BLOND-50_MEDAL-2_summary	BLOND-50/<year>-<month>-<day>/medal-2/summary-*.*	mediaTUM	doi:10.14459/2017mp1375836	http://doi.org/10.14459/2017mp1375836
BLOND-50	Individual appliance measurements	MEDAL-3	1	hertz	UO	UO:0000106	BLOND-50_MEDAL-3_summary	BLOND-50/<year>-<month>-<day>/medal-3/summary-*.*	mediaTUM	doi:10.14459/2017mp1375836	http://doi.org/10.14459/2017mp1375836
BLOND-50	Individual appliance measurements	MEDAL-4	1	hertz	UO	UO:0000106	BLOND-50_MEDAL-4_summary	BLOND-50/<year>-<month>-<day>/medal-4/summary-*.*	mediaTUM	doi:10.14459/2017mp1375836	http://doi.org/10.14459/2017mp1375836
BLOND-50	Individual appliance measurements	MEDAL-5	1	hertz	UO	UO:0000106	BLOND-50_MEDAL-5_summary	BLOND-50/<year>-<month>-<day>/medal-5/summary-*.*	mediaTUM	doi:10.14459/2017mp1375836	http://doi.org/10.14459/2017mp1375836
BLOND-50	Individual appliance measurements	MEDAL-6	1	hertz	UO	UO:0000106	BLOND-50_MEDAL-6_summary	BLOND-50/<year>-<month>-<day>/medal-6/summary-*.*	mediaTUM	doi:10.14459/2017mp1375836	http://doi.org/10.14459/2017mp1375836
BLOND-50	Individual appliance measurements	MEDAL-7	1	hertz	UO	UO:0000106	BLOND-50_MEDAL-7_summary	BLOND-50/<year>-<month>-<day>/medal-7/summary-*.*	mediaTUM	doi:10.14459/2017mp1375836	http://doi.org/10.14459/2017mp1375836
BLOND-50	Individual appliance measurements	MEDAL-8	1	hertz	UO	UO:0000106	BLOND-50_MEDAL-8_summary	BLOND-50/<year>-<month>-<day>/medal-8/summary-*.*	mediaTUM	doi:10.14459/2017mp1375836	http://doi.org/10.14459/2017mp1375836
BLOND-50	Individual appliance measurements	MEDAL-9	1	hertz	UO	UO:0000106	BLOND-50_MEDAL-9_summary	BLOND-50/<year>-<month>-<day>/medal-9/summary-*.*	mediaTUM	doi:10.14459/2017mp1375836	http://doi.org/10.14459/2017mp1375836
BLOND-50	Individual appliance measurements	MEDAL-10	1	hertz	UO	UO:0000106	BLOND-50_MEDAL-10_summary	BLOND-50/<year>-<month>-<day>/medal-10/summary-*.*	mediaTUM	doi:10.14459/2017mp1375836	http://doi.org/10.14459/2017mp1375836
BLOND-50	Individual appliance measurements	MEDAL-11	1	hertz	UO	UO:0000106	BLOND-50_MEDAL-11_summary	BLOND-50/<year>-<month>-<day>/medal-11/summary-*.*	mediaTUM	doi:10.14459/2017mp1375836	http://doi.org/10.14459/2017mp1375836
BLOND-50	Individual appliance measurements	MEDAL-12	1	hertz	UO	UO:0000106	BLOND-50_MEDAL-12_summary	BLOND-50/<year>-<month>-<day>/medal-12/summary-*.*	mediaTUM	doi:10.14459/2017mp1375836	http://doi.org/10.14459/2017mp1375836
BLOND-50	Individual appliance measurements	MEDAL-13	1	hertz	UO	UO:0000106	BLOND-50_MEDAL-13_summary	BLOND-50/<year>-<month>-<day>/medal-13/summary-*.*	mediaTUM	doi:10.14459/2017mp1375836	http://doi.org/10.14459/2017mp1375836
BLOND-50	Individual appliance measurements	MEDAL-14	1	hertz	UO	UO:0000106	BLOND-50_MEDAL-14_summary	BLOND-50/<year>-<month>-<day>/medal-14/summary-*.*	mediaTUM	doi:10.14459/2017mp1375836	http://doi.org/10.14459/2017mp1375836
BLOND-50	Individual appliance measurements	MEDAL-15	1	hertz	UO	UO:0000106	BLOND-50_MEDAL-15_summary	BLOND-50/<year>-<month>-<day>/medal-15/summary-*.*	mediaTUM	doi:10.14459/2017mp1375836	http://doi.org/10.14459/2017mp1375836
BLOND-250	Individual appliance measurements	MEDAL-1	50000	hertz	UO	UO:0000106	BLOND-250_MEDAL-1	BLOND-250/<year>-<month>-<day>/medal-1/medal-1-*.hdf5	mediaTUM	doi:10.14459/2017mp1375836	http://doi.org/10.14459/2017mp1375836
BLOND-250	Individual appliance measurements	MEDAL-2	50000	hertz	UO	UO:0000106	BLOND-250_MEDAL-2	BLOND-250/<year>-<month>-<day>/medal-2/medal-2-*.hdf5	mediaTUM	doi:10.14459/2017mp1375836	http://doi.org/10.14459/2017mp1375836
BLOND-250	Individual appliance measurements	MEDAL-3	50000	hertz	UO	UO:0000106	BLOND-250_MEDAL-3	BLOND-250/<year>-<month>-<day>/medal-3/medal-3-*.hdf5	mediaTUM	doi:10.14459/2017mp1375836	http://doi.org/10.14459/2017mp1375836
BLOND-250	Individual appliance measurements	MEDAL-4	50000	hertz	UO	UO:0000106	BLOND-250_MEDAL-4	BLOND-250/<year>-<month>-<day>/medal-4/medal-4-*.hdf5	mediaTUM	doi:10.14459/2017mp1375836	http://doi.org/10.14459/2017mp1375836
BLOND-250	Individual appliance measurements	MEDAL-5	50000	hertz	UO	UO:0000106	BLOND-250_MEDAL-5	BLOND-250/<year>-<month>-<day>/medal-5/medal-5-*.hdf5	mediaTUM	doi:10.14459/2017mp1375836	http://doi.org/10.14459/2017mp1375836
BLOND-250	Individual appliance measurements	MEDAL-6	50000	hertz	UO	UO:0000106	BLOND-250_MEDAL-6	BLOND-250/<year>-<month>-<day>/medal-6/medal-6-*.hdf5	mediaTUM	doi:10.14459/2017mp1375836	http://doi.org/10.14459/2017mp1375836
BLOND-250	Individual appliance measurements	MEDAL-7	50000	hertz	UO	UO:0000106	BLOND-250_MEDAL-7	BLOND-250/<year>-<month>-<day>/medal-7/medal-7-*.hdf5	mediaTUM	doi:10.14459/2017mp1375836	http://doi.org/10.14459/2017mp1375836
BLOND-250	Individual appliance measurements	MEDAL-8	50000	hertz	UO	UO:0000106	BLOND-250_MEDAL-8	BLOND-250/<year>-<month>-<day>/medal-8/medal-8-*.hdf5	mediaTUM	doi:10.14459/2017mp1375836	http://doi.org/10.14459/2017mp1375836
BLOND-250	Individual appliance measurements	MEDAL-9	50000	hertz	UO	UO:0000106	BLOND-250_MEDAL-9	BLOND-250/<year>-<month>-<day>/medal-9/medal-9-*.hdf5	mediaTUM	doi:10.14459/2017mp1375836	http://doi.org/10.14459/2017mp1375836
BLOND-250	Individual appliance measurements	MEDAL-10	50000	hertz	UO	UO:0000106	BLOND-250_MEDAL-10	BLOND-250/<year>-<month>-<day>/medal-10/medal-10-*.hdf5	mediaTUM	doi:10.14459/2017mp1375836	http://doi.org/10.14459/2017mp1375836
BLOND-250	Individual appliance measurements	MEDAL-11	50000	hertz	UO	UO:0000106	BLOND-250_MEDAL-11	BLOND-250/<year>-<month>-<day>/medal-11/medal-11-*.hdf5	mediaTUM	doi:10.14459/2017mp1375836	http://doi.org/10.14459/2017mp1375836
BLOND-250	Individual appliance measurements	MEDAL-12	50000	hertz	UO	UO:0000106	BLOND-250_MEDAL-12	BLOND-250/<year>-<month>-<day>/medal-12/medal-12-*.hdf5	mediaTUM	doi:10.14459/2017mp1375836	http://doi.org/10.14459/2017mp1375836
BLOND-250	Individual appliance measurements	MEDAL-13	50000	hertz	UO	UO:0000106	BLOND-250_MEDAL-13	BLOND-250/<year>-<month>-<day>/medal-13/medal-13-*.hdf5	mediaTUM	doi:10.14459/2017mp1375836	http://doi.org/10.14459/2017mp1375836
BLOND-250	Individual appliance measurements	MEDAL-14	50000	hertz	UO	UO:0000106	BLOND-250_MEDAL-14	BLOND-250/<year>-<month>-<day>/medal-14/medal-14-*.hdf5	mediaTUM	doi:10.14459/2017mp1375836	http://doi.org/10.14459/2017mp1375836
BLOND-250	Individual appliance measurements	MEDAL-15	50000	hertz	UO	UO:0000106	BLOND-250_MEDAL-15	BLOND-250/<year>-<month>-<day>/medal-15/medal-15-*.hdf5	mediaTUM	doi:10.14459/2017mp1375836	http://doi.org/10.14459/2017mp1375836
BLOND-250	Individual appliance measurements	MEDAL-1	1	hertz	UO	UO:0000106	BLOND-250_MEDAL-1_summary	BLOND-250/<year>-<month>-<day>/medal-1/summary-*.*	mediaTUM	doi:10.14459/2017mp1375836	http://doi.org/10.14459/2017mp1375836
BLOND-250	Individual appliance measurements	MEDAL-2	1	hertz	UO	UO:0000106	BLOND-250_MEDAL-2_summary	BLOND-250/<year>-<month>-<day>/medal-2/summary-*.*	mediaTUM	doi:10.14459/2017mp1375836	http://doi.org/10.14459/2017mp1375836
BLOND-250	Individual appliance measurements	MEDAL-3	1	hertz	UO	UO:0000106	BLOND-250_MEDAL-3_summary	BLOND-250/<year>-<month>-<day>/medal-3/summary-*.*	mediaTUM	doi:10.14459/2017mp1375836	http://doi.org/10.14459/2017mp1375836
BLOND-250	Individual appliance measurements	MEDAL-4	1	hertz	UO	UO:0000106	BLOND-250_MEDAL-4_summary	BLOND-250/<year>-<month>-<day>/medal-4/summary-*.*	mediaTUM	doi:10.14459/2017mp1375836	http://doi.org/10.14459/2017mp1375836
BLOND-250	Individual appliance measurements	MEDAL-5	1	hertz	UO	UO:0000106	BLOND-250_MEDAL-5_summary	BLOND-250/<year>-<month>-<day>/medal-5/summary-*.*	mediaTUM	doi:10.14459/2017mp1375836	http://doi.org/10.14459/2017mp1375836
BLOND-250	Individual appliance measurements	MEDAL-6	1	hertz	UO	UO:0000106	BLOND-250_MEDAL-6_summary	BLOND-250/<year>-<month>-<day>/medal-6/summary-*.*	mediaTUM	doi:10.14459/2017mp1375836	http://doi.org/10.14459/2017mp1375836
BLOND-250	Individual appliance measurements	MEDAL-7	1	hertz	UO	UO:0000106	BLOND-250_MEDAL-7_summary	BLOND-250/<year>-<month>-<day>/medal-7/summary-*.*	mediaTUM	doi:10.14459/2017mp1375836	http://doi.org/10.14459/2017mp1375836
BLOND-250	Individual appliance measurements	MEDAL-8	1	hertz	UO	UO:0000106	BLOND-250_MEDAL-8_summary	BLOND-250/<year>-<month>-<day>/medal-8/summary-*.*	mediaTUM	doi:10.14459/2017mp1375836	http://doi.org/10.14459/2017mp1375836
BLOND-250	Individual appliance measurements	MEDAL-9	1	hertz	UO	UO:0000106	BLOND-250_MEDAL-9_summary	BLOND-250/<year>-<month>-<day>/medal-9/summary-*.*	mediaTUM	doi:10.14459/2017mp1375836	http://doi.org/10.14459/2017mp1375836
BLOND-250	Individual appliance measurements	MEDAL-10	1	hertz	UO	UO:0000106	BLOND-250_MEDAL-10_summary	BLOND-250/<year>-<month>-<day>/medal-10/summary-*.*	mediaTUM	doi:10.14459/2017mp1375836	http://doi.org/10.14459/2017mp1375836
BLOND-250	Individual appliance measurements	MEDAL-11	1	hertz	UO	UO:0000106	BLOND-250_MEDAL-11_summary	BLOND-250/<year>-<month>-<day>/medal-11/summary-*.*	mediaTUM	doi:10.14459/2017mp1375836	http://doi.org/10.14459/2017mp1375836
BLOND-250	Individual appliance measurements	MEDAL-12	1	hertz	UO	UO:0000106	BLOND-250_MEDAL-12_summary	BLOND-250/<year>-<month>-<day>/medal-12/summary-*.*	mediaTUM	doi:10.14459/2017mp1375836	http://doi.org/10.14459/2017mp1375836
BLOND-250	Individual appliance measurements	MEDAL-13	1	hertz	UO	UO:0000106	BLOND-250_MEDAL-13_summary	BLOND-250/<year>-<month>-<day>/medal-13/summary-*.*	mediaTUM	doi:10.14459/2017mp1375836	http://doi.org/10.14459/2017mp1375836
BLOND-250	Individual appliance measurements	MEDAL-14	1	hertz	UO	UO:0000106	BLOND-250_MEDAL-14_summary	BLOND-250/<year>-<month>-<day>/medal-14/summary-*.*	mediaTUM	doi:10.14459/2017mp1375836	http://doi.org/10.14459/2017mp1375836
BLOND-250	Individual appliance measurements	MEDAL-15	1	hertz	UO	UO:0000106	BLOND-250_MEDAL-15_summary	BLOND-250/<year>-<month>-<day>/medal-15/summary-*.*	mediaTUM	doi:10.14459/2017mp1375836	http://doi.org/10.14459/2017mp1375836
